# Supplementary material for: RNA-seq analysis and fluorescence imaging of melon powdery mildew disease reveal an orchestrated reprogramming of host physiology
Source: Sci Rep. 2019 May 28;9:7978. doi: 10.1038/s41598-019-44443-5 (PMC6538759; doi:10.1038/s41598-019-44443-5)
Supplement: Supplementary file 2 — Table S3 [file 41598_2019_44443_MOESM2_ESM.xlsx]

## Sheet: 24h
Genes	NGR	TNGR	NG	TNG	Hyp	Hyp*	Annotations
10 genes	86	33602	10	398	0.00772	2.41	GO:0015979: photosynthesis (BP)
14 genes	255	33602	14	398	0.254	0.000263663	GO:0009409: response to cold (BP)
7 genes	49	33602	7	398	0.174	0.000270901	GO:0010114: response to red light (BP)
6 genes	36	33602	6	398	0.384	0.000299154	GO:0009637: response to blue light (BP)
15 genes	327	33602	15	398	0.992	0.00044225	GO:0046686: response to cadmium ion (BP)
6 genes	42	33602	6	398	0.973	0.000505875	GO:0010218: response to far red light (BP)
10 genes	151	33602	10	398	1.38	0.000539279	GO:0009611: response to wounding (BP)
10 genes	145	33602	10	398	0.969	0.000604618	GO:0009416: response to light stimulus (BP)
3 genes	6	33602	3	398	3.21	0.00111358	GO:0019253: reductive pentose-phosphate cycle (BP)
3 genes	7	33602	3	398	5.57	0.00173845	GO:0015977: carbon fixation (BP)
5 genes	37	33602	5	398	7.25	0.00205746	GO:0009744: response to sucrose stimulus (BP)
8 genes	127	33602	8	398	0.000142067	0.00295499	GO:0080167: response to karrikin (BP)
11 genes	235	33602	11	398	0.000125879	0.00302109	GO:0006979: response to oxidative stress (BP)
2 genes	2	33602	2	398	0.000139945	0.00311877	GO:0009250: glucan biosynthetic process (BP)
4 genes	24	33602	4	398	0.000170755	0.00313386	GO:0009695: jasmonic acid biosynthetic process (BP)
6 genes	65	33602	6	398	0.000121821	0.00316736	GO:0006857: oligopeptide transport (BP)
8 genes	130	33602	8	398	0.00016695	0.00325553	GO:0050832: defense response to fungus (BP)
5 genes	45	33602	5	398	0.000188131	0.00326094	GO:0006096: glycolysis (BP)
8 genes	139	33602	8	398	0.000263949	0.00433432	GO:0009753: response to jasmonic acid stimulus (BP)
3 genes	12	33602	3	398	0.000335118	0.0049789	GO:0010105: negative regulation of ethylene mediated signaling pathway (BP)
21 genes	760	33602	21	398	0.000334422	0.00521698	GO:0008152: metabolic process (BP)
2 genes	3	33602	2	398	0.000416535	0.00590723	GO:0001906: cell killing (BP)
12 genes	324	33602	12	398	0.000540342	0.00732986	GO:0009737: response to abscisic acid stimulus (BP)
9 genes	196	33602	9	398	0.000586957	0.00763044	GO:0042742: defense response to bacterium (BP)
13 genes	382	33602	13	398	0.000709522	0.00885484	GO:0009651: response to salt stress (BP)
2 genes	4	33602	2	398	0.000826531	0.00991837	GO:0006556: S-adenosylmethionine biosynthetic process (BP)
3 genes	18	33602	3	398	0.00117908	0.0136249	GO:0007017: microtubule-based process (BP)
2 genes	5	33602	2	398	0.00136675	0.0152295	GO:0006094: gluconeogenesis (BP)
2 genes	6	33602	2	398	0.00203406	0.0218837	GO:0015976: carbon utilization (BP)
2 genes	7	33602	2	398	0.0028254	0.0293842	GO:0009769: photosynthesis, light harvesting in photosystem II (BP)
3 genes	25	33602	3	398	0.00312563	0.031458	GO:0009741: response to brassinosteroid stimulus (BP)
4 genes	54	33602	4	398	0.00384476	0.0374864	GO:0009965: leaf morphogenesis (BP)
	NGR = Number of annotated genes in the reference list;
	TNGR = Total number of genes in the reference list;
	NG = Number of annotated genes in the input list;
	TNG = Total number of genes in the input list;
	Hyp = Hypergeometric pValue; Hyp* = Corrected hypergeometric pValue

## Sheet: 48h
Genes	NGR	TNGR	NG	TNG	Hyp	Hyp*	Annotations
28 genes	86	33602	28	1360	2.69134e-13	1.86241e-10	GO:0015979: photosynthesis (BP)
35 genes	201	33602	35	1360	3.01176e-08	1.04207e-05	GO:0009414: response to water deprivation (BP)
29 genes	151	33602	29	1360	2.56852e-07	5.92472e-05	GO:0009611: response to wounding (BP)
17 genes	49	33602	17	1360	3.62056e-07	6.26357e-05	GO:0010114: response to red light (BP)
37 genes	255	33602	37	1360	1.84658e-06	0.000255567	GO:0009409: response to cold (BP)
46 genes	382	33602	46	1360	5.10322e-06	0.000588572	GO:0009651: response to salt stress (BP)
26 genes	139	33602	26	1360	6.37069e-06	0.000629788	GO:0009753: response to jasmonic acid stimulus (BP)
40 genes	324	33602	40	1360	4.35512e-05	0.00376718	GO:0009737: response to abscisic acid stimulus (BP)
17 genes	65	33602	17	1360	5.63458e-05	0.00389913	GO:0006857: oligopeptide transport (BP)
14 genes	42	33602	14	1360	5.40767e-05	0.00041579	GO:0010218: response to far red light (BP)
13 genes	36	33602	13	1360	7.15702e-05	0.00450242	GO:0009637: response to blue light (BP)
25 genes	145	33602	25	1360	8.90586e-05	0.00513571	GO:0009416: response to light stimulus (BP)
18 genes	76	33602	18	1360	0.000102419	0.00545185	GO:0007623: circadian rhythm (BP)
23 genes	127	33602	23	1360	0.000154159	0.00761986	GO:0080167: response to karrikin (BP)
58 genes	644	33602	58	1360	0.00143002	0.0659714	GO:0055114: oxidation-reduction process (BP)
61 genes	760	33602	61	1360	0.0365909	1.58256	GO:0008152: metabolic process (BP)
5 genes	6	33602	5	1360	0.0625324	2.54544	GO:0019253: reductive pentose-phosphate cycle (BP)
11 genes	45	33602	11	1360	0.130931	5.03357	GO:0006096: glycolysis (BP)
15 genes	93	33602	15	1360	0.477629	0.000173958	GO:0006970: response to osmotic stress (BP)
8 genes	26	33602	8	1360	0.057397	0.000189137	GO:0015995: chlorophyll biosynthetic process (BP)
16 genes	106	33602	16	1360	0.565743	0.000195747	GO:0009723: response to ethylene stimulus (BP)
8 genes	28	33602	8	1360	1.06233	0.000334152	GO:0009813: flavonoid biosynthetic process (BP)
98 genes	1563	33602	98	1360	1.25666	0.000378091	GO:0006355: regulation of transcription, DNA-dependent (BP)
27 genes	267	33602	27	1360	1.32576	0.000382261	GO:0009733: response to auxin stimulus (BP)
30 genes	327	33602	30	1360	2.98694	0.000826786	GO:0046686: response to cadmium ion (BP)
7 genes	26	33602	7	1360	5.85321	0.00150016	GO:0010118: stomatal movement (BP)
16 genes	127	33602	16	1360	5.66043	0.00150655	GO:0009751: response to salicylic acid stimulus (BP)
9 genes	45	33602	9	1360	0.67378	0.00160778	GO:0009926: auxin polar transport (BP)
3 genes	3	33602	3	1360	6.61609	0.00163512	GO:0046482: para-aminobenzoic acid metabolic process (BP)
4 genes	7	33602	4	1360	0.84766	0.00195527	GO:0009765: photosynthesis, light harvesting (BP)
13 genes	95	33602	13	1360	0.000117944	0.0026328	GO:0009739: response to gibberellin stimulus (BP)
6 genes	21	33602	6	1360	0.000139683	0.00302064	GO:0010540: basipetal auxin transport (BP)
4 genes	8	33602	4	1360	0.000164081	0.00333953	GO:0006833: water transport (BP)
4 genes	8	33602	4	1360	0.000164081	0.00333953	GO:0006636: unsaturated fatty acid biosynthetic process (BP)
22 genes	235	33602	22	1360	0.000245851	0.00486082	GO:0006979: response to oxidative stress (BP)
4 genes	9	33602	4	1360	0.000285862	0.0054949	GO:0010205: photoinhibition (BP)
8 genes	45	33602	8	1360	0.000399974	0.00748059	GO:0042542: response to hydrogen peroxide (BP)
4 genes	10	33602	4	1360	0.00046116	0.00839797	GO:0009657: plastid organization (BP)
8 genes	47	33602	8	1360	0.00054324	0.00963903	GO:0009407: toxin catabolic process (BP)
3 genes	5	33602	3	1360	0.000622175	0.00978511	GO:0009768: photosynthesis, light harvesting in photosystem I (BP)
3 genes	5	33602	3	1360	0.000622175	0.00978511	GO:0009902: chloroplast relocation (BP)
3 genes	5	33602	3	1360	0.000622175	0.00978511	GO:0080170: hydrogen peroxide transmembrane transport (BP)
27 genes	335	33602	27	1360	0.000587944	0.0101714	GO:0006810: transport (BP)
7 genes	37	33602	7	1360	0.000620966	0.0104807	GO:0009744: response to sucrose stimulus (BP)
26 genes	324	33602	26	1360	0.000783777	0.0120527	GO:0055085: transmembrane transport (BP)
11 genes	89	33602	11	1360	0.000928669	0.0139704	GO:0009908: flower development (BP)
4 genes	12	33602	4	1360	0.00101857	0.0146844	GO:0007389: pattern specification process (BP)
7 genes	40	33602	7	1360	0.00101184	0.0148977	GO:0009644: response to high light intensity (BP)
3 genes	6	33602	3	1360	0.00120681	0.0154651	GO:0045487: gibberellin catabolic process (BP)
3 genes	6	33602	3	1360	0.00120681	0.0154651	GO:0019464: glycine decarboxylation via glycine cleavage system (BP)
3 genes	6	33602	3	1360	0.00120681	0.0154651	GO:0015976: carbon utilization (BP)
3 genes	6	33602	3	1360	0.00120681	0.0154651	GO:0010196: nonphotochemical quenching (BP)
3 genes	6	33602	3	1360	0.00120681	0.0154651	GO:0009904: chloroplast accumulation movement (BP)
3 genes	6	33602	3	1360	0.00120681	0.0154651	GO:0015713: phosphoglycerate transport (BP)
5 genes	21	33602	5	1360	0.00127528	0.0160453	GO:0040007: growth (BP)
4 genes	13	33602	4	1360	0.0014243	0.0172915	GO:0009901: anther dehiscence (BP)
4 genes	13	33602	4	1360	0.0014243	0.0172915	GO:0006879: cellular iron ion homeostasis (BP)
2 genes	2	33602	2	1360	0.00163697	0.0176998	GO:0006086: acetyl-CoA biosynthetic process from pyruvate (BP)
2 genes	2	33602	2	1360	0.00163697	0.0176998	GO:0009250: glucan biosynthetic process (BP)
2 genes	2	33602	2	1360	0.00163697	0.0176998	GO:0051176: positive regulation of sulfur metabolic process (BP)
2 genes	2	33602	2	1360	0.00163697	0.0176998	GO:0006835: dicarboxylic acid transport (BP)
6 genes	32	33602	6	1360	0.00159418	0.0183862	GO:0030244: cellulose biosynthetic process (BP)
8 genes	55	33602	8	1360	0.0015816	0.0185503	GO:0051707: response to other organism (BP)
14 genes	139	33602	14	1360	0.00156594	0.0186832	GO:0009408: response to heat (BP)
11 genes	98	33602	11	1360	0.0020505	0.0189193	GO:0009826: unidimensional cell growth (BP)
7 genes	44	33602	7	1360	0.00180738	0.0189501	GO:0009873: ethylene mediated signaling pathway (BP)
8 genes	56	33602	8	1360	0.00178076	0.0189583	GO:0006633: fatty acid biosynthetic process (BP)
3 genes	7	33602	3	1360	0.00204835	0.0191548	GO:0009903: chloroplast avoidance movement (BP)
3 genes	7	33602	3	1360	0.00204835	0.0191548	GO:0015977: carbon fixation (BP)
3 genes	7	33602	3	1360	0.00204835	0.0191548	GO:0009696: salicylic acid metabolic process (BP)
3 genes	7	33602	3	1360	0.00204835	0.0191548	GO:0010189: vitamin E biosynthetic process (BP)
4 genes	14	33602	4	1360	0.00193046	0.0193605	GO:0006949: syncytium formation (BP)
4 genes	14	33602	4	1360	0.00193046	0.0193605	GO:0009073: aromatic amino acid family biosynthetic process (BP)
6 genes	33	33602	6	1360	0.00188251	0.0194432	GO:0006631: fatty acid metabolic process (BP)
5 genes	23	33602	5	1360	0.00197174	0.019492	GO:0009958: positive gravitropism (BP)
13 genes	130	33602	13	1360	0.00241442	0.0214203	GO:0050832: defense response to fungus (BP)
5 genes	24	33602	5	1360	0.00240846	0.0216449	GO:0009695: jasmonic acid biosynthetic process (BP)
5 genes	24	33602	5	1360	0.00240846	0.0216449	GO:0048653: anther development (BP)
4 genes	15	33602	4	1360	0.00254864	0.0223248	GO:0009638: phototropism (BP)
17 genes	196	33602	17	1360	0.00268693	0.0232419	GO:0042742: defense response to bacterium (BP)
11 genes	102	33602	11	1360	0.00281795	0.0240743	GO:0048366: leaf development (BP)
5 genes	25	33602	5	1360	0.00291138	0.0245692	GO:0009411: response to UV (BP)
8 genes	61	33602	8	1360	0.00309164	0.025776	GO:0009624: response to nematode (BP)
3 genes	8	33602	3	1360	0.00317891	0.0261881	GO:0005985: sucrose metabolic process (BP)
4 genes	16	33602	4	1360	0.00329018	0.0264745	GO:0010039: response to iron ion (BP)
4 genes	16	33602	4	1360	0.00329018	0.0264745	GO:0010541: acropetal auxin transport (BP)
8 genes	62	33602	8	1360	0.00342616	0.0269421	GO:0006855: drug transmembrane transport (BP)
7 genes	49	33602	7	1360	0.0034014	0.0270548	GO:0010224: response to UV-B (BP)
8 genes	64	33602	8	1360	0.00417878	0.0317771	GO:0009658: chloroplast organization (BP)
4 genes	17	33602	4	1360	0.00416599	0.0320319	GO:0006098: pentose-phosphate shunt (BP)
4 genes	17	33602	4	1360	0.00416599	0.0320319	GO:0042335: cuticle development (BP)
2 genes	3	33602	2	1360	0.00477859	0.0324195	GO:0018874: benzoate metabolic process (BP)
2 genes	3	33602	2	1360	0.00477859	0.0324195	GO:0009156: ribonucleoside monophosphate biosynthetic process (BP)
2 genes	3	33602	2	1360	0.00477859	0.0324195	GO:0042939: tripeptide transport (BP)
2 genes	3	33602	2	1360	0.00477859	0.0324195	GO:0009643: photosynthetic acclimation (BP)
2 genes	3	33602	2	1360	0.00477859	0.0324195	GO:0009963: positive regulation of flavonoid biosynthetic process (BP)
2 genes	3	33602	2	1360	0.00477859	0.0324195	GO:0009423: chorismate biosynthetic process (BP)
2 genes	3	33602	2	1360	0.00477859	0.0324195	GO:0010107: potassium ion import (BP)
2 genes	3	33602	2	1360	0.00477859	0.0324195	GO:0048826: cotyledon morphogenesis (BP)
2 genes	3	33602	2	1360	0.00477859	0.0324195	GO:0044249: cellular biosynthetic process (BP)
2 genes	3	33602	2	1360	0.00477859	0.0324195	GO:0001906: cell killing (BP)
3 genes	9	33602	3	1360	0.00462543	0.0347913	GO:0015706: nitrate transport (BP)
4 genes	18	33602	4	1360	0.00518654	0.0348455	GO:0007017: microtubule-based process (BP)
3 genes	10	33602	3	1360	0.00641012	0.0418472	GO:0006108: malate metabolic process (BP)
4 genes	19	33602	4	1360	0.00636176	0.041927	GO:0000271: polysaccharide biosynthetic process (BP)
4 genes	19	33602	4	1360	0.00636176	0.041927	GO:0009269: response to desiccation (BP)
11 genes	114	33602	11	1360	0.00658159	0.0425651	GO:0006950: response to stress (BP)
4 genes	20	33602	4	1360	0.00770097	0.0493433	GO:0008654: phospholipid biosynthetic process (BP)
	NGR = Number of annotated genes in the reference list;
	TNGR = Total number of genes in the reference list;
	NG = Number of annotated genes in the input list;
	TNG = Total number of genes in the input list;
	Hyp = Hypergeometric pValue; Hyp* = Corrected hypergeometric pValue

## Sheet: 72h
Genes	NGR	TNGR	NG	TNG	Hyp	Hyp*	Annotations
59 genes	327	33602	59	1715	2.20052e-12	1.6834e-10	GO:0046686: response to cadmium ion (BP)
90 genes	760	33602	90	1715	1.10203e-08	4.21527e-06	GO:0008152: metabolic process (BP)
23 genes	86	33602	23	1715	3.49848e-06	0.000669084	GO:0015979: photosynthesis (BP)
31 genes	151	33602	31	1715	2.72999e-06	0.000696147	GO:0009611: response to wounding (BP)
38 genes	235	33602	38	1715	2.96856e-05	0.00045419	GO:0006979: response to oxidative stress (BP)
27 genes	130	33602	27	1715	3.87856e-05	0.00494516	GO:0050832: defense response to fungus (BP)
15 genes	49	33602	15	1715	0.00118838	0.129873	GO:0010114: response to red light (BP)
46 genes	382	33602	46	1715	0.00691707	0.661445	GO:0009651: response to salt stress (BP)
23 genes	127	33602	23	1715	0.0111534	0.948039	GO:0080167: response to karrikin (BP)
39 genes	324	33602	39	1715	0.0674429	5.15938	GO:0009737: response to abscisic acid stimulus (BP)
12 genes	42	33602	12	1715	0.0795638	0.55333	GO:0010218: response to far red light (BP)
62 genes	644	33602	62	1715	0.144326	9.20079	GO:0055114: oxidation-reduction process (BP)
5 genes	6	33602	5	1715	0.197888	0.000116449	GO:0019464: glycine decarboxylation via glycine cleavage system (BP)
12 genes	46	33602	12	1715	0.231542	0.000126521	GO:0009809: lignin biosynthetic process (BP)
6 genes	10	33602	6	1715	0.308084	0.000157123	GO:0042128: nitrate assimilation (BP)
27 genes	201	33602	27	1715	0.442361	0.000211504	GO:0009414: response to water deprivation (BP)
12 genes	49	33602	12	1715	0.476224	0.000214301	GO:0010224: response to UV-B (BP)
20 genes	127	33602	20	1715	0.692307	0.00029423	GO:0009751: response to salicylic acid stimulus (BP)
26 genes	196	33602	26	1715	0.829829	0.000334115	GO:0042742: defense response to bacterium (BP)
10 genes	36	33602	10	1715	0.876212	0.000335151	GO:0009637: response to blue light (BP)
11 genes	45	33602	11	1715	1.20518	0.000439031	GO:0006096: glycolysis (BP)
13 genes	64	33602	13	1715	1.74503	0.000606793	GO:0009658: chloroplast organization (BP)
13 genes	65	33602	13	1715	2.08005	0.000691842	GO:0006857: oligopeptide transport (BP)
8 genes	25	33602	8	1715	2.24347	0.000715105	GO:0009411: response to UV (BP)
14 genes	76	33602	14	1715	2.69775	0.00082551	GO:0007623: circadian rhythm (BP)
4 genes	5	33602	4	1715	3.24384	0.000954437	GO:0030418: nicotianamine biosynthetic process (BP)
69 genes	820	33602	69	1715	3.63432	0.00102972	GO:0006468: protein phosphorylation (BP)
115 genes	1563	33602	115	1715	5.31826	0.00131241	GO:0006355: regulation of transcription, DNA-dependent (BP)
8 genes	28	33602	8	1715	5.62098	0.00134377	GO:0009813: flavonoid biosynthetic process (BP)
35 genes	335	33602	35	1715	5.27049	0.00134397	GO:0006810: transport (BP)
12 genes	61	33602	12	1715	5.09781	0.00134477	GO:0009624: response to nematode (BP)
20 genes	145	33602	20	1715	5.02806	0.00137374	GO:0009416: response to light stimulus (BP)
5 genes	10	33602	5	1715	6.99228	0.00162094	GO:0055062: phosphate ion homeostasis (BP)
19 genes	139	33602	19	1715	8.68045	0.0019531	GO:0009753: response to jasmonic acid stimulus (BP)
4 genes	6	33602	4	1715	9.33574	0.00204053	GO:0019253: reductive pentose-phosphate cycle (BP)
3 genes	3	33602	3	1715	0.000132732	0.00282056	GO:0046482: para-aminobenzoic acid metabolic process (BP)
7 genes	26	33602	7	1715	0.000248556	0.00513906	GO:0015995: chlorophyll biosynthetic process (BP)
18 genes	139	33602	18	1715	0.000262179	0.00527807	GO:0009408: response to heat (BP)
14 genes	95	33602	14	1715	0.000325038	0.00637574	GO:0009739: response to gibberellin stimulus (BP)
4 genes	8	33602	4	1715	0.000401042	0.00766993	GO:0006833: water transport (BP)
8 genes	37	33602	8	1715	0.000463547	0.00864911	GO:0009626: plant-type hypersensitive response (BP)
7 genes	29	33602	7	1715	0.000515608	0.00917303	GO:0006754: ATP biosynthetic process (BP)
3 genes	4	33602	3	1715	0.000510638	0.00930091	GO:0030026: cellular manganese ion homeostasis (BP)
9 genes	47	33602	9	1715	0.000539596	0.00938162	GO:0009407: toxin catabolic process (BP)
6 genes	23	33602	6	1715	0.000834323	0.0141835	GO:0005992: trehalose biosynthetic process (BP)
5 genes	16	33602	5	1715	0.000936858	0.0155803	GO:0005983: starch catabolic process (BP)
4 genes	10	33602	4	1715	0.00110784	0.0180319	GO:0009657: plastid organization (BP)
26 genes	267	33602	26	1715	0.00129132	0.0189973	GO:0009733: response to auxin stimulus (BP)
5 genes	17	33602	5	1715	0.00127173	0.0190759	GO:0006098: pentose-phosphate shunt (BP)
5 genes	17	33602	5	1715	0.00127173	0.0190759	GO:0010020: chloroplast fission (BP)
8 genes	43	33602	8	1715	0.00132696	0.0191532	GO:0009817: defense response to fungus, incompatible interaction (BP)
3 genes	5	33602	3	1715	0.00122794	0.0191709	GO:0010021: amylopectin biosynthetic process (BP)
3 genes	5	33602	3	1715	0.00122794	0.0191709	GO:0006094: gluconeogenesis (BP)
8 genes	44	33602	8	1715	0.00155025	0.0219618	GO:0009873: ethylene mediated signaling pathway (BP)
12 genes	88	33602	12	1715	0.0016928	0.0231249	GO:0046777: protein autophosphorylation (BP)
9 genes	55	33602	9	1715	0.00174658	0.023441	GO:0051707: response to other organism (BP)
5 genes	18	33602	5	1715	0.00168733	0.0234693	GO:0007017: microtubule-based process (BP)
8 genes	45	33602	8	1715	0.00180227	0.0237713	GO:0042542: response to hydrogen peroxide (BP)
2 genes	2	33602	2	1715	0.0026035	0.0272833	GO:0000025: maltose catabolic process (BP)
2 genes	2	33602	2	1715	0.0026035	0.0272833	GO:0031539: positive regulation of anthocyanin metabolic process (BP)
2 genes	2	33602	2	1715	0.0026035	0.0272833	GO:0030388: fructose 1,6-bisphosphate metabolic process (BP)
2 genes	2	33602	2	1715	0.0026035	0.0272833	GO:0010192: mucilage biosynthetic process (BP)
2 genes	2	33602	2	1715	0.0026035	0.0272833	GO:0010266: response to vitamin B1 (BP)
2 genes	2	33602	2	1715	0.0026035	0.0272833	GO:0009865: pollen tube adhesion (BP)
2 genes	2	33602	2	1715	0.0026035	0.0272833	GO:0050691: regulation of defense response to virus by host (BP)
2 genes	2	33602	2	1715	0.0026035	0.0272833	GO:0006086: acetyl-CoA biosynthetic process from pyruvate (BP)
2 genes	2	33602	2	1715	0.0026035	0.0272833	GO:0008154: actin polymerization or depolymerization (BP)
2 genes	2	33602	2	1715	0.0026035	0.0272833	GO:0009250: glucan biosynthetic process (BP)
4 genes	12	33602	4	1715	0.00240528	0.029678	GO:0015914: phospholipid transport (BP)
4 genes	12	33602	4	1715	0.00240528	0.029678	GO:0019252: starch biosynthetic process (BP)
7 genes	37	33602	7	1715	0.00238113	0.0303595	GO:0009744: response to sucrose stimulus (BP)
3 genes	6	33602	3	1715	0.00236252	0.0306327	GO:0015713: phosphoglycerate transport (BP)
24 genes	255	33602	24	1715	0.00302446	0.0308495	GO:0009409: response to cold (BP)
29 genes	324	33602	29	1715	0.00254574	0.0309126	GO:0055085: transmembrane transport (BP)
6 genes	29	33602	6	1715	0.00302069	0.0312274	GO:0010154: fruit development (BP)
7 genes	39	33602	7	1715	0.0032553	0.0327671	GO:0010043: response to zinc ion (BP)
4 genes	13	33602	4	1715	0.00333478	0.0331313	GO:0005986: sucrose biosynthetic process (BP)
3 genes	7	33602	3	1715	0.00397767	0.0380364	GO:0015977: carbon fixation (BP)
3 genes	7	33602	3	1715	0.00397767	0.0380364	GO:0009765: photosynthesis, light harvesting (BP)
3 genes	7	33602	3	1715	0.00397767	0.0380364	GO:0006546: glycine catabolic process (BP)
6 genes	31	33602	6	1715	0.00429204	0.0405359	GO:0048527: lateral root development (BP)
7 genes	42	33602	7	1715	0.00499997	0.0466461	GO:0006813: potassium ion transport (BP)
5 genes	23	33602	5	1715	0.00535905	0.0493937	GO:0010286: heat acclimation (BP)
	NGR = Number of annotated genes in the reference list;
	TNGR = Total number of genes in the reference list;
	NG = Number of annotated genes in the input list;
	TNG = Total number of genes in the input list;
	Hyp = Hypergeometric pValue; Hyp* = Corrected hypergeometric pValue
