# Supplementary material for: RNA-seq analysis and fluorescence imaging of melon powdery mildew disease reveal an orchestrated reprogramming of host physiology
Source: Sci Rep. 2019 May 28;9:7978. doi: 10.1038/s41598-019-44443-5 (PMC6538759; doi:10.1038/s41598-019-44443-5)
Supplement: Supplementary file 3 — Table S4 [file 41598_2019_44443_MOESM3_ESM.xlsx]

## Sheet: 24 h
			ID A. thaliana	ID C. melo	Description	log2FC
Photosynthesis related genes		Up-regulated	at5g54270	METC010200	Symbols: LHCB3, LHCB3*1 | LHCB3 (LIGHT-HARVESTING CHLOROPHYLL B-BINDING PROTEIN 3); structural molecule | chr5:22038273-22039568 FORWARD	2.331
			at2g34420	METC014429	Symbols: LHB1B2, LHCB1.5 | LHB1B2; chlorophyll binding | chr2:14522524-14523568 REVERSE	2.545
			at2g34430	METC016295	Symbols: LHB1B1, LHCB1.4 | LHB1B1; chlorophyll binding | chr2:14524756-14525763 FORWARD	2.758
			at3g27690	METC020425	Symbols: LHCB2.4, LHCB2.3, LHCB2 | LHCB2.3; chlorophyll binding | chr3:10255947-10257011 FORWARD	1.585
			at2g05100	METC034557	Symbols: LHCB2.1, LHCB2 | LHCB2.1; chlorophyll binding | chr2:1823240-1824425 REVERSE	1.524
			at2g05070	METC021880	Symbols: LHCB2.2, LHCB2 | LHCB2.2; chlorophyll binding | chr2:1799234-1800392 REVERSE	1.405
			at1g29930	METC023896	Symbols: CAB1, AB140, CAB140, LHCB1.3 | CAB1 (CHLOROPHYLL A/B BINDING PROTEIN 1); chlorophyll binding | chr1:10478005-10479048 FORWARD	2.9
			at1g15820	METC031032	Symbols: LHCB6, CP24 | LHCB6 (LIGHT HARVESTING COMPLEX PSII SUBUNIT 6); chlorophyll binding | chr1:5446462-5447859 REVERSE	1.25332
			at5g01530	METC034715	chlorophyll A-B binding protein CP29 (LHCB4) | chr5:208937-210445 FORWARD	1.177
			at3g47470	METC034223	Symbols: LHCA4, CAB4 | LHCA4 (LIGHT-HARVESTING CHLOROPHYLL-PROTEIN COMPLEX I SUBUNIT A4); chlorophyll binding | chr3:17493372-17495033 REVERSE	1.568
			at3g61470	METC045749	Symbols: LHCA2 | LHCA2; chlorophyll binding | chr3:22745653-22747282 FORWARD	1.58
			at1g20340	METC018952	Symbols: DRT112, PETE2 | DRT112; copper ion binding / electron carrier | chr1:7042429-7043363 REVERSE	1.01262
			at5g38420	METC047301	ribulose bisphosphate carboxylase small chain 2B / RuBisCO small subunit 2B (RBCS-2B) (ATS2B) | chr5:15380945-15382035 REVERSE	1.66716
			at5g38410	METC047430	ribulose bisphosphate carboxylase small chain 3B / RuBisCO small subunit 3B (RBCS-3B) (ATS3B) | chr5:15377173-15378416 REVERSE	1.773
			at1g67090	METC047491	Symbols: RBCS1A | RBCS1A (RIBULOSE BISPHOSPHATE CARBOXYLASE SMALL CHAIN 1A); copper ion binding / ribulose-bisphosphate carboxylase | chr1:25048158-25049424 REVERSE	1.801
			at2g39730	METC048782	Symbols: RCA | RCA (RUBISCO ACTIVASE); ADP binding / ATP binding / enzyme regulator/ ribulose-1,5-bisphosphate carboxylase/oxygenase activator | chr2:16570746-16573548 REVERSE	1.368
			at1g42970	METC050560	Symbols: GAPB | GAPB (GLYCERALDEHYDE-3-PHOSPHATE DEHYDROGENASE B SUBUNIT); glyceraldehyde-3-phosphate dehydrogenase (NADP+)/ glyceraldehyde-3-phosphate dehydrogenase | chr1:16127381-16129843 FORWARD	1.653
			at3g26650	METC018525	Symbols: GAPA, GAPA-1 | GAPA (GLYCERALDEHYDE 3-PHOSPHATE DEHYDROGENASE A SUBUNIT); glyceraldehyde-3-phosphate dehydrogenase/ protein binding | chr3:9795071-9797045 FORWARD	1.423
			at1g12900	METC020392	Symbols: GAPA-2 | GAPA-2 (GLYCERALDEHYDE 3-PHOSPHATE DEHYDROGENASE A SUBUNIT 2); NAD or NADH binding / binding / catalytic/ glyceraldehyde-3-phosphate dehydrogenase (phosphorylating)/ glyceraldehyde-3-phosphate dehydrogenase | chr1:4392450-4394400 REVERSE	1.409
			at2g21330	METC023076	fructose-bisphosphate aldolase, putative | chr2:9128151-9130240 REVERSE	1.434
			at4g38970	METC032547	fructose-bisphosphate aldolase, putative | chr4:18163496-18165762 REVERSE	1.462
			at1g32060	METC000090	Symbols: PRK | PRK (PHOSPHORIBULOKINASE); ATP binding / phosphoribulokinase/ protein binding | chr1:11532533-11534639 FORWARD	1.791
			at5g36700	METC034173	Symbols: ATPGLP1, PGLP1 | PGLP1 (2-PHOSPHOGLYCOLATE PHOSPHATASE 1); phosphoglycolate phosphatase | chr5:14421635-14424490 REVERSE	1.357
			at1g70580	METC052499	Symbols: AOAT2, GGT2 | AOAT2 (ALANINE-2-OXOGLUTARATE AMINOTRANSFERASE 2); L-alanine:2-oxoglutarate aminotransferase/ glycine:2-oxoglutarate aminotransferase | chr1:26612719-26616069 FORWARD	1.099
			at3g14420	METC018637	(S)-2-hydroxy-acid oxidase, peroxisomal, putative / glycolate oxidase, putative / short chain alpha-hydroxy acid oxidase, putative | chr3:4821523-4824178 FORWARD	1.404
			at1g68010	METC018709	Symbols: HPR | HPR; glycerate dehydrogenase/ poly(U) binding | chr1:25493218-25495988 FORWARD	1.113
		Down-regulated	at5g02120	METC014557	Symbols: OHP | OHP (ONE HELIX PROTEIN) | chr5:419091-419773 FORWARD	-1.308
			atcg00690	METC012069	Symbols: PSBT, PSBTC | Encodes photosystem II 5 kD protein subunit PSII-T. This is a plastid-encoded gene (PsbTc) which also has a nuclear-encoded paralog (PsbTn). | chrC:74082-74183 FORWARD	-1.469
			ID A. thaliana	ID C. melo	Description	log2FC
Secondary metabolism related genes		Up-regulated	at4g15560	METC003384	Symbols: CLA1, DEF, CLA, DXS, DXPS2 | CLA1 (CLOROPLASTOS ALTERADOS 1); 1-deoxy-D-xylulose-5-phosphate synthase | chr4:8883907-8887565 FORWARD	1.435
			at4g05160	METC002144	4-coumarate--CoA ligase, putative / 4-coumaroyl-CoA synthase, putative | chr4:2664385-2666707 FORWARD	1.353
			at5g01210	METC009419	transferase family protein | chr5:84474-86275 FORWARD	1.834
			at3g53260	METC013858	Symbols: PAL2, ATPAL2 | PAL2; phenylalanine ammonia-lyase | chr3:19744051-19746780 REVERSE	1.365
			at4g12330	METC003107	Symbols: CYP706A7 | CYP706A7; electron carrier/ heme binding / iron ion binding / monooxygenase/ oxygen binding | chr4:7317560-7319739 REVERSE	1.447
			at5g24530	METC028427	Symbols: DMR6 | DMR6 (DOWNY MILDEW RESISTANT 6); oxidoreductase/ oxidoreductase, acting on paired donors, with incorporation or reduction of molecular oxygen, 2-oxoglutarate as one donor, and incorporation of one atom each of oxygen into both donors | chr5:8378833-8383401 FORWARD	1.506
			at4g12300	METC000186	Symbols: CYP706A4 | CYP706A4; electron carrier/ heme binding / iron ion binding / monooxygenase/ oxygen binding | chr4:7307737-7309755 REVERSE	1.141
			at4g39230	METC002694	isoflavone reductase, putative | chr4:18265885-18267829 REVERSE	1.251
		Down-regulated	at1g08250	METC005484	Symbols: ADT6 | ADT6 (arogenate dehydratase 6); arogenate dehydratase/ prephenate dehydratase | chr1:2588857-2590301 REVERSE	-1.135
			at5g23230	METC044318	Symbols: NIC2 | NIC2 (NICOTINAMIDASE 2); catalytic/ nicotinamidase | chr5:7825882-7826611 REVERSE	-1.042
			at5g63380	METC041272	4-coumarate--CoA ligase family protein / 4-coumaroyl-CoA synthase family protein | chr5:25387411-25390063 REVERSE	-1.335
			at1g28680	METC030223	transferase family protein | chr1:10078189-10080029 FORWARD	-2.015
			at2g37040	METC001161	Symbols: pal1, ATPAL1 | pal1 (Phe ammonia lyase 1); phenylalanine ammonia-lyase | chr2:15557376-15560363 REVERSE	-1.07528
			at3g10340	METC002596	Symbols: PAL4 | PAL4 (Phenylalanine ammonia-lyase 4); ammonia ligase/ ammonia-lyase/ catalytic | chr3:3204013-3208022 FORWARD	-1.44399
			at2g30490	METC003138	Symbols: ATC4H, C4H, CYP73A5 | C4H (CINNAMATE-4-HYDROXYLASE); trans-cinnamate 4-monooxygenase | chr2:12993663-12995770 REVERSE	-2.044
			at1g65060	METC004075	Symbols: 4CL3 | 4CL3; 4-coumarate-CoA ligase | chr1:24167202-24171502 REVERSE	-2.01
			at1g25450	METC006780	Symbols: KCS5, CER60 | KCS5 (3-KETOACYL-COA SYNTHASE 5); fatty acid elongase | chr1:8938479-8940387 REVERSE	-1.31
			at5g13930	METC009384	Symbols: CHS, TT4, ATCHS | TT4 (TRANSPARENT TESTA 4); naringenin-chalcone synthase | chr5:4488688-4490264 FORWARD	-1.626
			at5g54010	METC020799	glycosyltransferase family protein | chr5:21919781-21921189 REVERSE	-2.235
			at5g53990	METC010829	glycosyltransferase family protein | chr5:21915550-21917149 REVERSE	-1.884
			at5g52570	METC001509	Symbols: BETA-OHASE 2, B2, CHY2 | BETA-OHASE 2 (BETA-CAROTENE HYDROXYLASE 2); carotene beta-ring hydroxylase | chr5:21334793-21337002 REVERSE	-1.36
			at5g17230	METC001941	phytoene synthase (PSY) / geranylgeranyl-diphosphate geranylgeranyl transferase | chr5:5659613-5662865 REVERSE	-1.104

## Sheet: 72 h
			ID A. thaliana	ID C. melo	Description	log2FC
Photosynthesis related genes		Up-regulated	at5g54270	METC010200	Symbols: LHCB3, LHCB3*1 | LHCB3 (LIGHT-HARVESTING CHLOROPHYLL B-BINDING PROTEIN 3); structural molecule | chr5:22038273-22039568 FORWARD	2.447
			at2g34420	METC014429	Symbols: LHB1B2, LHCB1.5 | LHB1B2; chlorophyll binding | chr2:14522524-14523568 REVERSE	2.802
			at2g34430	METC016295	Symbols: LHB1B1, LHCB1.4 | LHB1B1; chlorophyll binding | chr2:14524756-14525763 FORWARD	2.964
			at3g27690	METC020425	Symbols: LHCB2.4, LHCB2.3, LHCB2 | LHCB2.3; chlorophyll binding | chr3:10255947-10257011 FORWARD	2.445
			at2g05100	METC034557	Symbols: LHCB2.1, LHCB2 | LHCB2.1; chlorophyll binding | chr2:1823240-1824425 REVERSE	2.386
			at4g10340	METC018523	Symbols: LHCB5 | LHCB5 (LIGHT HARVESTING COMPLEX OF PHOTOSYSTEM II 5); chlorophyll binding | chr4:6408016-6409677 FORWARD	1.443
			at2g05070	METC021880	Symbols: LHCB2.2, LHCB2 | LHCB2.2; chlorophyll binding | chr2:1799234-1800392 REVERSE	2.306
			at1g29930	METC023896	Symbols: CAB1, AB140, CAB140, LHCB1.3 | CAB1 (CHLOROPHYLL A/B BINDING PROTEIN 1); chlorophyll binding | chr1:10478005-10479048 FORWARD	2.469
			at1g15820	METC031032	Symbols: LHCB6, CP24 | LHCB6 (LIGHT HARVESTING COMPLEX PSII SUBUNIT 6); chlorophyll binding | chr1:5446462-5447859 REVERSE	2.49591
			at5g01530	METC034715	chlorophyll A-B binding protein CP29 (LHCB4) | chr5:208937-210445 FORWARD	1.755
			at3g50820	METC018519	Symbols: PSBO2, PSBO-2, OEC33 | PSBO2 (PHOTOSYSTEM II SUBUNIT O-2); oxygen evolving/ poly(U) binding | chr3:18890876-18892426 REVERSE	1.212
			at2g30570	METC020161	Symbols: PSBW | PSBW (PHOTOSYSTEM II REACTION CENTER W) | chr2:13019028-13020194 REVERSE	1.122
			at1g67740	METC023855	Symbols: PSBY, YCF32 | PSBY | chr1:25394068-25395154 REVERSE	1.079
			atcg00470	METC004569	Symbols: ATPE | ATPase epsilon subunit | chrC:52265-52663 REVERSE	1.16
			at1g20340	METC018952	Symbols: DRT112, PETE2 | DRT112; copper ion binding / electron carrier | chr1:7042429-7043363 REVERSE	1.426
			at1g76100	METC052249	Symbols: PETE1 | PETE1 (PLASTOCYANIN 1); copper ion binding / electron carrier | chr1:28553987-28554768 REVERSE	1.371
			at5g64040	METC023803	Symbols: PSAN | PSAN; calmodulin binding | chr5:25628588-25629615 REVERSE	1.332
			at1g08380	METC027678	Symbols: PSAO | PSAO (photosystem I subunit O) | chr1:2640813-2641828 REVERSE	1.311
			at3g47470	METC034223	Symbols: LHCA4, CAB4 | LHCA4 (LIGHT-HARVESTING CHLOROPHYLL-PROTEIN COMPLEX I SUBUNIT A4); chlorophyll binding | chr3:17493372-17495033 REVERSE	1.613
			at1g61520	METC035587	Symbols: LHCA3 | LHCA3; chlorophyll binding | chr1:22700010-22701383 FORWARD	2.141
			at3g61470	METC045749	Symbols: LHCA2 | LHCA2; chlorophyll binding | chr3:22745653-22747282 FORWARD	3.091
			at2g05620	METC004157	Symbols: PGR5 | PGR5 (proton gradient regulation 5); electron carrier | chr2:2081009-2081858 REVERSE	1.841
			at5g28450	METC043832	chlorophyll A-B binding protein, chloroplast, putative / LHCI type II CAB, putative | chr5:10372938-10374190 REVERSE	3.201
			at5g38420	METC047301	ribulose bisphosphate carboxylase small chain 2B / RuBisCO small subunit 2B (RBCS-2B) (ATS2B) | chr5:15380945-15382035 REVERSE	2.87732
			at5g38410	METC047430	ribulose bisphosphate carboxylase small chain 3B / RuBisCO small subunit 3B (RBCS-3B) (ATS3B) | chr5:15377173-15378416 REVERSE	2.748
			at1g67090	METC047491	Symbols: RBCS1A | RBCS1A (RIBULOSE BISPHOSPHATE CARBOXYLASE SMALL CHAIN 1A); copper ion binding / ribulose-bisphosphate carboxylase | chr1:25048158-25049424 REVERSE	2.793
			at2g39730	METC048782	Symbols: RCA | RCA (RUBISCO ACTIVASE); ADP binding / ATP binding / enzyme regulator/ ribulose-1,5-bisphosphate carboxylase/oxygenase activator | chr2:16570746-16573548 REVERSE	2.03
			at5g36700	METC034173	Symbols: ATPGLP1, PGLP1 | PGLP1 (2-PHOSPHOGLYCOLATE PHOSPHATASE 1); phosphoglycolate phosphatase | chr5:14421635-14424490 REVERSE	3.067
			at4g33010	METC001279	Symbols: AtGLDP1 | AtGLDP1 (Arabidopsis thaliana glycine decarboxylase P-protein 1); catalytic/ glycine dehydrogenase (decarboxylating)/ pyridoxal phosphate binding | chr4:15926670-15931332 REVERSE	2.541
			at2g26080	METC019202	Symbols: AtGLDP2 | AtGLDP2 (Arabidopsis thaliana glycine decarboxylase P-protein 2); ATP binding / glycine dehydrogenase (decarboxylating) | chr2:11109003-11113828 REVERSE	2.416
			at1g68010	METC019664	Symbols: HPR | HPR; glycerate dehydrogenase/ poly(U) binding | chr1:25493218-25495988 FORWARD	1.946
			at3g14420	METC020638	(S)-2-hydroxy-acid oxidase, peroxisomal, putative / glycolate oxidase, putative / short chain alpha-hydroxy acid oxidase, putative | chr3:4821523-4824178 FORWARD	2.216
			at2g13360	METC049210	Symbols: AGT, AGT1 | AGT (ALANINE:GLYOXYLATE AMINOTRANSFERASE); alanine-glyoxylate transaminase/ serine-glyoxylate transaminase/ serine-pyruvate transaminase | chr2:5539240-5541358 REVERSE	1.606
			at1g42970	METC050560	Symbols: GAPB | GAPB (GLYCERALDEHYDE-3-PHOSPHATE DEHYDROGENASE B SUBUNIT); glyceraldehyde-3-phosphate dehydrogenase (NADP+)/ glyceraldehyde-3-phosphate dehydrogenase | chr1:16127381-16129843 FORWARD	2.85
			at3g26650	METC018525	Symbols: GAPA, GAPA-1 | GAPA (GLYCERALDEHYDE 3-PHOSPHATE DEHYDROGENASE A SUBUNIT); glyceraldehyde-3-phosphate dehydrogenase/ protein binding | chr3:9795071-9797045 FORWARD	2.159
			at1g12900	METC020392	Symbols: GAPA-2 | GAPA-2 (GLYCERALDEHYDE 3-PHOSPHATE DEHYDROGENASE A SUBUNIT 2); NAD or NADH binding / binding / catalytic/ glyceraldehyde-3-phosphate dehydrogenase (phosphorylating)/ glyceraldehyde-3-phosphate dehydrogenase | chr1:4392450-4394400 REVERSE	2.104
			at2g21330	METC023076	fructose-bisphosphate aldolase, putative | chr2:9128151-9130240 REVERSE	3.487
			at4g38970	METC032547	fructose-bisphosphate aldolase, putative | chr4:18163496-18165762 REVERSE	3.571
			at3g54050	METC034185	fructose-1,6-bisphosphatase, putative / D-fructose-1,6-bisphosphate 1-phosphohydrolase, putative / FBPase, putative | chr3:20016905-20018780 FORWARD	1.51
			at3g55800	METC042086	Symbols: SBPASE | SBPASE (sedoheptulose-bisphosphatase); phosphoric ester hydrolase/ sedoheptulose-bisphosphatase | chr3:20709386-20711640 FORWARD	1.572
			at1g32060	METC000090	Symbols: PRK | PRK (PHOSPHORIBULOKINASE); ATP binding / phosphoribulokinase/ protein binding | chr1:11532533-11534639 FORWARD	2.019
		Down-regulated	at5g02120	METC014557	Symbols: OHP | OHP (ONE HELIX PROTEIN) | chr5:419091-419773 FORWARD	-1.564
			at4g28660	METC052672	Symbols: PSB28 | PSB28 (PHOTOSYSTEM II REACTION CENTER PSB28 PROTEIN) | chr4:14149916-14151104 FORWARD	-1.155
			at3g01440	METC014885	oxygen evolving enhancer 3 (PsbQ) family protein | chr3:168435-169618 FORWARD	-1.353
			at5g36120	METC023261	Symbols: CCB3 | CCB3 (COFACTOR ASSEMBLY, COMPLEX C (B6F),) | chr5:14198587-14199243 REVERSE	-1.013
			at2g28000	METC016622	Symbols: CPN60A, CH-CPN60A, SLP | CPN60A (CHAPERONIN-60ALPHA); ATP binding / protein binding | chr2:11926449-11929389 FORWARD	-1.223
			at4g20130	METC006564	Symbols: PTAC14 | PTAC14 (PLASTID TRANSCRIPTIONALLY ACTIVE14) | chr4:10878887-10881945 FORWARD	-1.203
			at2g35370	METC016071	Symbols: GDCH | GDCH; glycine dehydrogenase (decarboxylating) | chr2:14891102-14892218 FORWARD	-1.277
			at1g32470	METC004682	glycine cleavage system H protein, mitochondrial, putative | chr1:11739304-11740361 REVERSE	-1.22
			at3g04790	METC032707	ribose 5-phosphate isomerase-related | chr3:1313316-1315243 FORWARD	-1.719
			ID A. thaliana	ID C. melo	Description	log2FC
Secondary metabolism related genes		Up-regulated	at5g15460	METC049281	Symbols: MUB2 | MUB2 (MEMBRANE-ANCHORED UBIQUITIN-FOLD PROTEIN 2) | chr5:5018711-5020703 REVERSE	1.064
			at4g15560	METC003384	Symbols: CLA1, DEF, CLA, DXS, DXPS2 | CLA1 (CLOROPLASTOS ALTERADOS 1); 1-deoxy-D-xylulose-5-phosphate synthase | chr4:8883907-8887565 FORWARD	2.302
			at4g16730	METC043091	lyase/ magnesium ion binding | chr4:9402898-9406003 FORWARD	1.614
			at4g16740	METC044916	Symbols: ATTPS03 | ATTPS03; (E)-beta-ocimene synthase/ myrcene synthase | chr4:9407768-9410877 FORWARD	1.289
			at3g11945	METC047837	Symbols: ATHST | homogentisate farnesyltransferase/ homogentisate geranylgeranyltransferase/ homogentisate solanesyltransferase | chr3:3779839-3782954 REVERSE	3.325
			at3g63410	METC019680	Symbols: APG1, VTE3, IEP37, E37 | APG1 (ALBINO OR PALE GREEN MUTANT 1); 2-methyl-6-phytyl-1,4-benzoquinone methyltransferase/ S-adenosylmethionine-dependent methyltransferase/ methyltransferase | chr3:23415589-23417119 REVERSE	1.964
			at4g11820	METC031495	Symbols: MVA1 | MVA1; acetyl-CoA C-acetyltransferase/ hydroxymethylglutaryl-CoA synthase | chr4:7108915-7112030 REVERSE	1.187
			at1g76490	METC002911	Symbols: HMG1, HMGR1 | HMG1 (HYDROXY METHYLGLUTARYL COA REDUCTASE 1); hydroxymethylglutaryl-CoA reductase | chr1:28695760-28698793 FORWARD	1.195
			at3g63520	METC008484	Symbols: CCD1, ATCCD1, ATNCED1, NCED1 | CCD1 (CAROTENOID CLEAVAGE DIOXYGENASE 1); 9-cis-epoxycarotenoid dioxygenase | chr3:23452911-23456078 FORWARD	1.102
			at5g42830	METC027899	transferase family protein | chr5:17176384-17178018 FORWARD	2.118
			at4g05160	METC002144	4-coumarate--CoA ligase, putative / 4-coumaroyl-CoA synthase, putative | chr4:2664385-2666707 FORWARD	1.238
			at2g22570	METC040736	Symbols: ATNIC1, NIC1 | NIC1 (NICOTINAMIDASE 1); catalytic/ nicotinamidase | chr2:9589435-9590879 REVERSE	2.038
			at4g35160	METC045382	O-methyltransferase family 2 protein | chr4:16730760-16732811 REVERSE	2.399
			at5g01210	METC009419	transferase family protein | chr5:84474-86275 FORWARD	2.376
			at3g53260	METC013858	Symbols: PAL2, ATPAL2 | PAL2; phenylalanine ammonia-lyase | chr3:19744051-19746780 REVERSE	2.9262
			at3g21240	METC047513	Symbols: 4CL2, AT4CL2 | 4CL2 (4-COUMARATE:COA LIGASE 2); 4-coumarate-CoA ligase | chr3:7454269-7457379 REVERSE	2.885
			at1g51680	METC014320	Symbols: 4CL1, 4CL.1, AT4CL1 | 4CL1 (4-COUMARATE:COA LIGASE 1); 4-coumarate-CoA ligase | chr1:19158752-19161552 REVERSE	3.466
			at5g48930	METC013188	Symbols: HCT | HCT (HYDROXYCINNAMOYL-COA SHIKIMATE/QUINATE HYDROXYCINNAMOYL TRANSFERASE); quinate O-hydroxycinnamoyltransferase/ shikimate O-hydroxycinnamoyltransferase/ transferase | chr5:19836299-19838162 REVERSE	2.774
			at5g14700	METC028297	cinnamoyl-CoA reductase-related | chr5:4740252-4743446 REVERSE	1.198
			at1g80820	METC049764	Symbols: CCR2, ATCCR2 | CCR2 (CINNAMOYL COA REDUCTASE); cinnamoyl-CoA reductase | chr1:30370572-30372670 FORWARD	1.926
			at1g15950	METC016384	Symbols: CCR1, IRX4, ATCCR1 | CCR1 (CINNAMOYL COA REDUCTASE 1); cinnamoyl-CoA reductase | chr1:5478754-5482180 FORWARD	1.932
			at5g54160	METC036163	Symbols: ATOMT1, OMT1 | ATOMT1 (O-METHYLTRANSFERASE 1); caffeate O-methyltransferase/ myricetin 3'-O-methyltransferase/ quercetin 3-O-methyltransferase | chr5:21981996-21984363 FORWARD	1.225
			at4g37990	METC022183	Symbols: ELI3-2, ELI3, ATCAD8, CAD-B2 | ELI3-2 (ELICITOR-ACTIVATED GENE 3-2); aryl-alcohol dehydrogenase/ mannitol dehydrogenase | chr4:17855876-17857639 FORWARD	1.492
			at4g37980	METC003820	Symbols: ELI3-1, ELI3, ATCAD7, CAD7 | ELI3-1 (ELICITOR-ACTIVATED GENE 3-1); binding / catalytic/ oxidoreductase/ zinc ion binding | chr4:17852441-17854500 FORWARD	1.012
			at4g39330	METC023797	Symbols: ATCAD9, CAD9 | CAD9 (CINNAMYL ALCOHOL DEHYDROGENASE 9); binding / catalytic/ oxidoreductase/ zinc ion binding | chr4:18291218-18293383 FORWARD	1.332
			at1g19440	METC008995	Symbols: KCS4 | KCS4 (3-KETOACYL-COA SYNTHASE 4); acyltransferase/ catalytic/ transferase, transferring acyl groups other than amino-acyl groups | chr1:6728984-6730931 FORWARD	1.041
			at4g39230	METC002694	isoflavone reductase, putative | chr4:18265885-18267829 REVERSE	1.647
			at2g18570	METC001379	UDP-glucoronosyl/UDP-glucosyl transferase family protein | chr2:8063320-8065008 FORWARD	1.562
			at4g12330	METC003107	Symbols: CYP706A7 | CYP706A7; electron carrier/ heme binding / iron ion binding / monooxygenase/ oxygen binding | chr4:7317560-7319739 REVERSE	1.542
			at4g10490	METC005055	oxidoreductase, 2OG-Fe(II) oxygenase family protein | chr4:6483867-6485360 FORWARD	2.177
			at5g24530	METC028427	Symbols: DMR6 | DMR6 (DOWNY MILDEW RESISTANT 6); oxidoreductase/ oxidoreductase, acting on paired donors, with incorporation or reduction of molecular oxygen, 2-oxoglutarate as one donor, and incorporation of one atom each of oxygen into both donors | chr5:8378833-8383401 FORWARD	1.977
			at4g01070	METC006408	Symbols: GT72B1, UGT72B1 | GT72B1; UDP-glucosyltransferase/ UDP-glycosyltransferase/ transferase, transferring glycosyl groups | chr4:461592-463449 REVERSE	2.923
			at4g12300	METC000186	Symbols: CYP706A4 | CYP706A4; electron carrier/ heme binding / iron ion binding / monooxygenase/ oxygen binding | chr4:7307737-7309755 REVERSE	2.615
			at2g39980	METC000301	transferase family protein | chr2:16687673-16689956 REVERSE	1.313
		Down-regulated	at3g12070	METC040008	geranylgeranyl transferase type II beta subunit, putative / RAB geranylgeranyltransferase beta subunit, putative | chr3:3845211-3847274 REVERSE	-1.348
			at1g08250	METC005484	Symbols: ADT6 | ADT6 (arogenate dehydratase 6); arogenate dehydratase/ prephenate dehydratase | chr1:2588857-2590301 REVERSE	-1.754
			at4g39980	METC019672	Symbols: DHS1 | DHS1 (3-DEOXY-D-ARABINO-HEPTULOSONATE 7-PHOSPHATE SYNTHASE 1); 3-deoxy-7-phosphoheptulonate synthase | chr4:18539575-18542093 FORWARD	-1.328
			at1g22410	METC001836	2-dehydro-3-deoxyphosphoheptonate aldolase, putative / 3-deoxy-D-arabino-heptulosonate 7-phosphate synthase, putative / DAHP synthetase, putative | chr1:7912046-7915003 FORWARD	-1.445
			at4g33510	METC014361	Symbols: DHS2 | DHS2 (3-deoxy-d-arabino-heptulosonate 7-phosphate synthase); 3-deoxy-7-phosphoheptulonate synthase | chr4:16116447-16118797 FORWARD	-1.388
			at2g21940	METC039483	shikimate kinase, putative | chr2:9350716-9353231 FORWARD	-1.093
			at2g35500	METC018209	shikimate kinase-related | chr2:14914003-14916135 FORWARD	-1.032
			at1g78480	METC045191	prenyltransferase/squalene oxidase repeat-containing protein | chr1:29525501-29526363 REVERSE	-1.09
			at1g35190	METC006302	oxidoreductase, 2OG-Fe(II) oxygenase family protein | chr1:12890423-12892874 FORWARD	-1.446
			at5g01190	METC015944	Symbols: LAC10 | LAC10 (laccase 10); laccase | chr5:72392-74756 FORWARD	-1.361
			at2g38080	METC011247	Symbols: IRX12, LAC4 | IRX12 (IRREGULAR XYLEM 12); laccase | chr2:15934460-15937616 FORWARD	-1.758
			at1g32100	METC019645	Symbols: ATPRR1, PRR1 | PRR1 (PINORESINOL REDUCTASE 1); pinoresinol reductase | chr1:11546338-11547994 REVERSE	-1.235
			at3g10340	METC002596	Symbols: PAL4 | PAL4 (Phenylalanine ammonia-lyase 4); ammonia ligase/ ammonia-lyase/ catalytic | chr3:3204013-3208022 FORWARD	-3.48
			at1g65060	METC004075	Symbols: 4CL3 | 4CL3; 4-coumarate-CoA ligase | chr1:24167202-24171502 REVERSE	-1.912
			at1g68540	METC047137	oxidoreductase family protein | chr1:25720026-25721410 FORWARD	-1.949
			at2g37040	METC001161	Symbols: pal1, ATPAL1 | pal1 (Phe ammonia lyase 1); phenylalanine ammonia-lyase | chr2:15557376-15560363 REVERSE	-2.994
			at5g58490	METC002710	cinnamoyl-CoA reductase family | chr5:23643018-23644598 FORWARD	-1.606
			at2g37700	METC014227	catalytic/ iron ion binding / oxidoreductase | chr2:15810581-15814208 REVERSE	-1.721
			at1g25450	METC006780	Symbols: KCS5, CER60 | KCS5 (3-KETOACYL-COA SYNTHASE 5); fatty acid elongase | chr1:8938479-8940387 REVERSE	-1.191
			at1g02205	METC047190	Symbols: CER1 | CER1 (ECERIFERUM 1); octadecanal decarbonylase | chr1:418767-422438 FORWARD	-1.787
			at1g53520	METC006297	chalcone-flavanone isomerase-related | chr1:19976415-19977955 REVERSE	-1.204
			at5g05270	METC013937	chalcone-flavanone isomerase family protein | chr5:1563320-1565007 FORWARD	-2.891
			at5g13930	METC018879	Symbols: CHS, TT4, ATCHS | TT4 (TRANSPARENT TESTA 4); naringenin-chalcone synthase | chr5:4488688-4490264 FORWARD	-3.615
			at3g55120	METC020300	Symbols: TT5, A11, CFI | TT5 (TRANSPARENT TESTA 5); chalcone isomerase | chr3:20430114-20431470 REVERSE	-1.66
			at1g75280	METC003562	isoflavone reductase, putative | chr1:28251960-28253619 FORWARD	-1.701
			at5g53990	METC010829	glycosyltransferase family protein | chr5:21915550-21917149 REVERSE	-2.18
			at3g51240	METC019218	Symbols: F3H, TT6, F3'H | F3H (FLAVANONE 3-HYDROXYLASE); naringenin 3-dioxygenase | chr3:19025264-19026939 FORWARD	-2.671
			at2g31790	METC018003	UDP-glucoronosyl/UDP-glucosyl transferase family protein | chr2:13518211-13520364 FORWARD	-3.493
